# Supplementary material for: Landscape Genomic Tools Can Inform Future Rootstock and Farmland Selection for an Agricultural Tree Nut From Its Wild Relatives
Source: Mol Ecol. 2026 Jun 12;35(11):e70420. doi: 10.1111/mec.70420 (PMC13261541; doi:10.1111/mec.70420)
Supplement: Supplementary file 2 — Table S6: mec70420‐sup‐0002‐TableS6.xlsx. J. hindsii gene ontology of climate‐associated SNPs within 1 kbp of a known gene. [file MEC-35-e70420-s003.xlsx]

## Sheet: Sheet1
Supplementary Table 6. J. hindsii gene ontology of climate-associated SNPs within 1kbp of a known gene.
chromosome number	NCBI chromosome label	SNP start	SNP end	SNP label	gene start	gene end	gene label	distance from SNP1	gene name	gene function
7	CM084189.1	4016702	4016703	SNP_73	4015945	4021080	F2P56_014065	0	G-box-binding factor 1-like	transcription regulation
7	CM084189.1	4026335	4026336	SNP_87	4021532	4026331	F2P56_014067	-5	HVA22-like protein k	stress response
7	CM084189.1	30764480	30764481	SNP_112	30744764	30768482	F2P56_015355	0	protein SEMI-ROLLED LEAF 2	leaf development
7	CM084189.1	30968897	30968898	SNP_10	30953968	31004023	F2P56_015359	0	eIF-2-alpha kinase GCN2	mitochondrial translation / protein phosphorylation
7	CM084189.1	31150953	31150954	SNP_34	31150847	31152656	F2P56_003083	0	protein FAR1-RELATED SEQUENCE 6-like	transcription regulation
7	CM084189.1	31208727	31208728	SNP_12	31206922	31210139	F2P56_015368	0	hypothetical
7	CM084189.1	31277142	31277143	SNP_26	31276864	31277467	F2P56_015371	0	uncharacterized
7	CM084189.1	31400232	31400233	SNP_15	31399665	31400520	F2P56_015390	0	uncharacterized
7	CM084189.1	31488978	31488979	SNP_29	31488407	31490490	F2P56_030686	0	uncharacterized	zinc ion binding
7	CM084189.1	33059183	33059184	SNP_17	33058705	33066497	F2P56_015414	0	hypothetical
7	CM084189.1	33283578	33283579	SNP_130	33282167	33282719	F2P56_026867	-860	hypothetical
8	CM084190.1	4757292	4757293	SNP_100	4755823	4764006	F2P56_018001	0	WD repeat-containing protein PCN	meristem growth and maintenance
8	CM084190.1	9677111	9677112	SNP_44	9669984	9676153	F2P56_018431	-959	GTP-binding protein SAR1A-like	protein transport
11	CM084193.1	25533484	25533485	SNP_117	25533337	25535973	F2P56_024914	0	syntaxin-41-like	vesicle transport
11	CM084193.1	34317220	34317221	SNP_89	34315376	34324644	F2P56_025934	0	uncharacterized	protein ubiquitination
14	CM084196.1	9501346	9501347	SNP_115	9495853	9502707	F2P56_032585	0	hypothetical
14	CM084196.1	12163248	12163249	SNP_66	12154495	12163352	F2P56_032746	0	serine/threonine-protein kinase GRIK2	intracellular signal transduction, protein phosphorylation
15	CM084197.1	1416076	1416077	SNP_43	1413518	1416931	F2P56_033724	0	hypothetical
16	CM084198.1	23844581	23844582	SNP_131	23836439	23844236	F2P56_036235	-346	monosaccharide-sensing protein 2-like	transmembrane transport
1Negative values are upstream from the gene, Positive values are downstream
