# Supplementary material for: Landscape Genomic Tools Can Inform Future Rootstock and Farmland Selection for an Agricultural Tree Nut From Its Wild Relatives
Source: Mol Ecol. 2026 Jun 12;35(11):e70420. doi: 10.1111/mec.70420 (PMC13261541; doi:10.1111/mec.70420)
Supplement: Supplementary file 3 — Table S7: mec70420‐sup‐0003‐TableS7.xlsx. J. californica gene ontology of climate‐associated SNPs within 1kbp of a known gene. [file MEC-35-e70420-s002.xlsx]

## Sheet: Sheet1
Supplementary Table 7. J. californica gene ontology of climate-associated SNPs within 1kbp of a known gene.
chromosome number	NCBI chromosome label	SNP start	SNP end	SNP label	gene start	gene end	gene label	distance from SNP1	gene name	function
1	CM084183.1	1488253	1488254	SNP_285	1484281	1488524	F2P56_000260	0	12-oxophytodienoate reductase 2-like	oxidoreductase
1	CM084183.1	2480819	2480820	SNP_935	2480359	2484493	F2P56_000046	0	V-type proton ATPase subunit d2-like	proton transmembrane transport
1	CM084183.1	3625251	3625252	SNP_609	3614399	3634698	F2P56_000462	0	unknown
1	CM084183.1	3756807	3756808	SNP_171	3757670	3760770	F2P56_000483	863	ribosomal RNA-processing protein 8	methyltransferase
1	CM084183.1	4556559	4556560	SNP_30	4555930	4557278	F2P56_000624	0	nuclear transport factor 2B-like	nucleocytoplasmic transport
1	CM084183.1	5255941	5255942	SNP_103	5254689	5256709	F2P56_000718	0	putative glutamine amidotransferase GAT1_2.1	hydrolosis of linear amides
1	CM084183.1	10688587	10688588	SNP_249	10674068	10701515	F2P56_001214	0	ankyrin repeat-containing protein BDA1-like	protein phosphatase
1	CM084183.1	11066062	11066063	SNP_469	11064775	11065538	F2P56_001235	-525	60S ribosomal protein L27	translation
1	CM084183.1	12497479	12497480	SNP_834	12497978	12501047	F2P56_001354	499	protein starmaker
1	CM084183.1	14244350	14244351	SNP_792	14238530	14244325	F2P56_001466	-26	unknown
1	CM084183.1	15751648	15751649	SNP_916	15751468	15766466	F2P56_001574	0	probable LRR receptor-like serine/threonine-protein kinase At5g10290	protein phosphorylation
1	CM084183.1	15754673	15754674	SNP_888	15751468	15766466	F2P56_001574	0	probable LRR receptor-like serine/threonine-protein kinase At5g10291	protein phosphorylation
1	CM084183.1	15763291	15763292	SNP_272	15751468	15766466	F2P56_001574	0	probable LRR receptor-like serine/threonine-protein kinase At5g10292	protein phosphorylation
1	CM084183.1	15766832	15766833	SNP_1052	15751468	15766466	F2P56_001574	-367	probable LRR receptor-like serine/threonine-protein kinase At5g10293	protein phosphorylation
1	CM084183.1	16486148	16486149	SNP_85	16484627	16489287	F2P56_001633	0	myosin-binding protein 7-like	myosin anchoring
1	CM084183.1	16496799	16496800	SNP_106	16497612	16499368	F2P56_015305	813	unknown
1	CM084183.1	16498433	16498434	SNP_185	16497612	16499368	F2P56_015305	0	unknown
1	CM084183.1	16499515	16499516	SNP_79	16497612	16499368	F2P56_015305	-148	unknown
1	CM084183.1	18310083	18310084	SNP_985	18304662	18309420	F2P56_001763	-664	glutamate receptor 3.7	G protein-coupled receptor signaling pathway
1	CM084183.1	21925919	21925920	SNP_246	21924183	21927487	F2P56_001945	0	E3 ubiquitin-protein ligase RMA1H1-like	ubiquitin-dependent protein catabolic process
1	CM084183.1	24225737	24225738	SNP_340	24225625	24228345	F2P56_002042	0	uncharacterized
1	CM084183.1	24432817	24432818	SNP_785	24421410	24434259	F2P56_002047	0	unknown
1	CM084183.1	35176268	35176269	SNP_259	35176634	35181639	F2P56_002465	366	disease resistance protein RUN1-like	defense response
1	CM084183.1	41514587	41514588	SNP_626	41515185	41516739	F2P56_002930	598	cytochrome P450 94A2-like	fatty acid metabolism
2	CM084184.1	1531950	1531951	SNP_306	1527265	1538149	F2P56_003352	0	kelch domain-containing protein 4	protein binding
2	CM084184.1	1536368	1536369	SNP_361	1527265	1538149	F2P56_003352	0	kelch domain-containing protein 5	protein binding
2	CM084184.1	3518200	3518201	SNP_405	3518544	3520944	F2P56_003508	344	CASP-like protein 4A3	membrane scaffolding
2	CM084184.1	3929114	3929115	SNP_1061	3924513	3931302	F2P56_003554	0	unknown
2	CM084184.1	6738047	6738048	SNP_859	6738575	6748254	F2P56_003732	528	lipoate-protein ligase LplJ	protein modification process
2	CM084184.1	8326049	8326050	SNP_710	8321528	8332714	F2P56_003845	0	unknown
2	CM084184.1	14581293	14581294	SNP_776	14576136	14602066	F2P56_004084	0	uncharacterized	DNA damage checkpoint
2	CM084184.1	14588497	14588498	SNP_387	14576136	14602066	F2P56_004084	0	uncharacterized	DNA damage checkpoint
2	CM084184.1	14597622	14597623	SNP_988	14576136	14602066	F2P56_004084	0	uncharacterized	DNA damage checkpoint
2	CM084184.1	28962879	28962880	SNP_400	28961582	28962493	F2P56_004464	-387	unknown
2	CM084184.1	29656762	29656763	SNP_517	29654339	29656920	F2P56_004521	0	meiotic recombination protein SPO11-2	meiotic recombination
2	CM084184.1	29683626	29683627	SNP_175	29677224	29692239	F2P56_004523	0	uncharacterized	polyamine transport
2	CM084184.1	29686526	29686527	SNP_151	29677224	29692239	F2P56_004523	0	uncharacterized	polyamine transport
2	CM084184.1	29694727	29694728	SNP_504	29695146	29703755	F2P56_004525	419	SH3 domain-containing protein 1-like	protein binding
2	CM084184.1	29938189	29938190	SNP_1020	29926164	29943435	F2P56_004551	0	nuclear pore complex protein NUP98A	nuclear import/export
2	CM084184.1	32642458	32642459	SNP_825	32638861	32641850	F2P56_004725	-609	V-type proton ATPase subunit E-like	proton transmembrane transport
2	CM084184.1	33074461	33074462	SNP_230	33067742	33076656	F2P56_004763	0	respiratory burst oxidase homolog protein A-like	hydrogen peroxide generation
2	CM084184.1	36173558	36173559	SNP_448	36166637	36178390	F2P56_005046	0	chaperone protein dnaJ 13	plant development
2	CM084184.1	36397615	36397616	SNP_295	36397722	36407737	F2P56_005071	107	uncharacterized	mRNA binding
2	CM084184.1	36776248	36776249	SNP_72	36767269	36781448	F2P56_005121	0	cold-responsive protein kinase 1-like	protein phosphorylation
2	CM084184.1	36899084	36899085	SNP_293	36899522	36907018	F2P56_005139	438	protein SEEDLING PLASTID DEVELOPMENT 1	plastid development
2	CM084184.1	36902899	36902900	SNP_481	36899522	36907018	F2P56_005139	0	protein SEEDLING PLASTID DEVELOPMENT 2	plastid development
2	CM084184.1	36905624	36905625	SNP_367	36899522	36907018	F2P56_005139	0	protein SEEDLING PLASTID DEVELOPMENT 3	plastid development
2	CM084184.1	37540995	37540996	SNP_922	37541177	37541912	F2P56_005221	182	uncharacterized	kinase inhibitor
2	CM084184.1	39352772	39352773	SNP_1021	39348744	39353480	F2P56_005422	0	uncharacterized
2	CM084184.1	39621102	39621103	SNP_649	39614961	39621555	F2P56_005456	0	dihydrolipoyllysine-residue succinyltransferase component of 2-oxoglutarate dehydrogenase complex 2, mitochondrial-like	tricarboxylic acid cycle
3	CM084185.1	4459627	4459628	SNP_681	4456951	4458913	F2P56_006180	-715	unknown
3	CM084185.1	5069689	5069690	SNP_339	5069448	5072836	F2P56_006258	0	uncharacterized	chloroplast organization
3	CM084185.1	7337857	7337858	SNP_959	7333111	7343732	F2P56_006504	0	proteasome subunit alpha type-5	proteasome-mediated ubiquitin-dependent protein catabolic process
3	CM084185.1	7340739	7340740	SNP_917	7333111	7343732	F2P56_006504	0	proteasome subunit alpha type-6	proteasome-mediated ubiquitin-dependent protein catabolic process
3	CM084185.1	7352219	7352220	SNP_417	7347641	7351728	F2P56_006505	-492	uncharacterized
3	CM084185.1	7362665	7362666	SNP_978	7362990	7365135	F2P56_006508	325	pentatricopeptide repeat-containing protein At4g19890	RNA processing
3	CM084185.1	7378470	7378471	SNP_625	7379334	7383122	F2P56_006510	864	unknown
3	CM084185.1	11084548	11084549	SNP_347	11082341	11085855	F2P56_006917	0	glucan endo-1,3-beta-glucosidase 13-like	hydrolase activity
3	CM084185.1	13453371	13453372	SNP_561	13451717	13452937	F2P56_033269	-435	unknown
3	CM084185.1	14580394	14580395	SNP_127	14573538	14581447	F2P56_007158	0	protein PLASTID TRANSCRIPTIONALLY ACTIVE 14	chloroplast organization
3	CM084185.1	16951641	16951642	SNP_54	16949735	16997504	F2P56_007307	0	probable LRR receptor-like serine/threonine-protein kinase At1g56130	protein phosphorylation
3	CM084185.1	16978000	16978001	SNP_597	16949735	16997504	F2P56_007307	0	probable LRR receptor-like serine/threonine-protein kinase At1g56131	protein phosphorylation
3	CM084185.1	16983664	16983665	SNP_885	16949735	16997504	F2P56_007307	0	probable LRR receptor-like serine/threonine-protein kinase At1g56132	protein phosphorylation
3	CM084185.1	26157705	26157706	SNP_842	26156965	26166073	F2P56_007530	0	uncharacterized
3	CM084185.1	28293960	28293961	SNP_205	28294088	28296012	F2P56_007585	128	uncharacterized	acylphosphatase activity
3	CM084185.1	28969541	28969542	SNP_291	28969010	28972956	F2P56_007607	0	phenylalanine ammonia-lyase-like	L-phenylalanine catabolic process
3	CM084185.1	30126655	30126656	SNP_427	30125015	30130874	F2P56_007665	0	uncharacterized
3	CM084185.1	34448422	34448423	SNP_973	34432056	34453689	F2P56_007949	0	mRNA-capping enzyme-like	mRNA capping, DNA recombination and repair
3	CM084186.1	385089	385090	SNP_349	384065	385173	F2P56_008221	0	high mobility group B protein 6	chromosomal protein
4	CM084186.1	13161865	13161866	SNP_352	13162546	13163299	F2P56_008414	681	uncharacterized	nucleic acid binding
4	CM084186.1	20923236	20923237	SNP_1059	20918400	20923734	F2P56_009114	0	transcription factor GTE12-like	transcription regulation
4	CM084186.1	20926586	20926587	SNP_432	20927464	20929688	F2P56_009116	878	eukaryotic translation initiation factor 4E-1-like	translation initiation
4	CM084186.1	24234186	24234187	SNP_805	24233113	24237033	F2P56_009411	0	unknown
4	CM084186.1	30974758	30974759	SNP_68	30966122	30991485	F2P56_010145	0	unknown
4	CM084186.1	30981685	30981686	SNP_450	30966122	30991485	F2P56_010145	0	unknown
4	CM084186.1	30989960	30989961	SNP_226	30966122	30991485	F2P56_010145	0	unknown
5	CM084187.1	254119	254120	SNP_857	251267	253797	F2P56_010287	-323	unknown
5	CM084187.1	480651	480652	SNP_83	481479	485159	F2P56_010315	828	tetraketide alpha-pyrone reductase 1-like	oxidoreductase
5	CM084187.1	1199466	1199467	SNP_750	1199338	1204647	F2P56_010416	0	pentatricopeptide repeat-containing protein At1g80270, mitochondrial-like	RNA metabolism
5	CM084187.1	1204358	1204359	SNP_345	1199338	1204647	F2P56_010416	0	pentatricopeptide repeat-containing protein At1g80270, mitochondrial-like	RNA metabolism
5	CM084187.1	1240363	1240364	SNP_8	1240655	1270873	F2P56_010418	292	DNA-directed RNA polymerase III subunit 2	transcription
5	CM084187.1	1252450	1252451	SNP_75	1240655	1270873	F2P56_010418	0	DNA-directed RNA polymerase III subunit 3	transcription
5	CM084187.1	1257499	1257500	SNP_309	1240655	1270873	F2P56_010418	0	DNA-directed RNA polymerase III subunit 4	transcription
5	CM084187.1	1839856	1839857	SNP_366	1836533	1840562	F2P56_010516	0	RGG repeats nuclear RNA binding protein A-like	RNA metabolism
5	CM084187.1	3363490	3363491	SNP_544	3363868	3364215	F2P56_018359	378	unknown
5	CM084187.1	3405977	3405978	SNP_952	3403963	3419672	F2P56_037209	0	unknown
5	CM084187.1	7323275	7323276	SNP_1039	7321998	7326013	F2P56_011021	0	D-xylose-proton symporter-like 3, chloroplastic	transmembrane transport
5	CM084187.1	7440269	7440270	SNP_59	7440294	7441589	F2P56_011031	25	general transcription and DNA repair factor IIH subunit TFB1-3-like	transcription
5	CM084187.1	8098971	8098972	SNP_583	8097200	8098884	F2P56_011069	-88	uncharacterized
5	CM084187.1	13128271	13128272	SNP_845	13124025	13128774	F2P56_037108	0	unknown
5	CM084187.1	18678571	18678572	SNP_265	18673123	18678306	F2P56_011506	-266	uncharacterized	ATP synthase assembly
5	CM084187.1	18709519	18709520	SNP_1017	18706313	18709048	F2P56_011507	-472	lysosomal Pro-X carboxypeptidase-like	proteolysis
5	CM084187.1	18728346	18728347	SNP_537	18714805	18742934	F2P56_011508	0	syndetin	endocytic recycling
5	CM084187.1	18734310	18734311	SNP_538	18714805	18742934	F2P56_011508	0	syndetin	endocytic recycling
5	CM084187.1	18738038	18738039	SNP_601	18714805	18742934	F2P56_011508	0	syndetin	endocytic recycling
5	CM084187.1	18742083	18742084	SNP_786	18714805	18742934	F2P56_011508	0	syndetin	endocytic recycling
5	CM084187.1	18960167	18960168	SNP_150	18958842	18960532	F2P56_011516	0	cytochrome P450 705A22-like	heme binding
5	CM084187.1	20320088	20320089	SNP_24	20320038	20320400	F2P56_023434	0	unknown
6	CM084188.1	3048576	3048577	SNP_548	3049381	3051491	F2P56_012053	805	uncharacterized
6	CM084188.1	4143732	4143733	SNP_640	4141008	4145479	F2P56_012129	0	protein KRTCAP2 homolog
6	CM084188.1	4146701	4146702	SNP_311	4147597	4149406	F2P56_012130	896	probable receptor-like protein kinase At1g11050	protein phosphorylation
6	CM084188.1	4592514	4592515	SNP_196	4586627	4595103	F2P56_012169	0	probable magnesium transporter NIPA9	magnesium ion transport
6	CM084188.1	4603839	4603840	SNP_227	4600210	4603060	F2P56_012170	-780	cytokinin riboside 5'-monophosphate phosphoribohydrolase LOG8-like	cytokinin biosynthesis
6	CM084188.1	5237953	5237954	SNP_44	5236214	5240400	F2P56_012258	0	vacuolar-processing enzyme-like	vacuolar protein processing
6	CM084188.1	5459010	5459011	SNP_960	5453493	5460782	F2P56_012280	0	unknown
6	CM084188.1	8504513	8504514	SNP_600	8505394	8506148	F2P56_012422	881	uncharacterized	nucleic acid binding
6	CM084188.1	8507842	8507843	SNP_551	8506557	8507133	F2P56_019639	-710	unknown
6	CM084188.1	9255145	9255146	SNP_1018	9249717	9259939	F2P56_012450	0	probable protein phosphatase 2C 12	protein dephosphorylation
6	CM084188.1	9352381	9352382	SNP_563	9352830	9359658	F2P56_012460	449	co-chaperone protein p23-2	protein folding
6	CM084188.1	9360028	9360029	SNP_575	9352830	9359658	F2P56_012460	-371	co-chaperone protein p23-3	protein folding
6	CM084188.1	12585672	12585673	SNP_937	12582320	12585386	F2P56_012615	-287	glucan endo-1,3-beta-D-glucosidase-like	carbohydrate metabolsim
6	CM084188.1	15703556	15703557	SNP_411	15702827	15703547	F2P56_012752	-10	17.1 kDa class II heat shock protein-like	heat stress response
6	CM084188.1	15768017	15768018	SNP_297	15768992	15769466	F2P56_012755	975	18.8 kDa class II heat shock protein-like	heat stress response
6	CM084188.1	22973860	22973861	SNP_756	22974735	22976126	F2P56_012977	875	uncharacterized	nucleic acid binding
6	CM084188.1	34071773	34071774	SNP_596	34070305	34071897	F2P56_013340	0	unknown
6	CM084188.1	34103305	34103306	SNP_192	34103357	34105984	F2P56_013342	52	zinc finger protein SHOOT GRAVITROPISM 5-like	gravitropism
6	CM084188.1	34214149	34214150	SNP_571	34211476	34214653	F2P56_013350	0	N-alpha-acetyltransferase 40-like	histone acetylation (epigenetic)
6	CM084188.1	35120730	35120731	SNP_731	35117940	35121965	F2P56_013416	0	serine carboxypeptidase-like 10	proteolysis
6	CM084188.1	35706228	35706229	SNP_235	35699206	35705559	F2P56_013453	-670	disease resistance protein RPV1-like	defense response
6	CM084188.1	36465496	36465497	SNP_891	36460460	36465604	F2P56_013502	0	unknown
6	CM084188.1	37835635	37835636	SNP_440	37836584	37838145	F2P56_013659	949	class V chitinase CHIT5b-like	chitin catabolism
6	CM084188.1	37871873	37871874	SNP_991	37867717	37873003	F2P56_013662	0	unknown
6	CM084188.1	38190761	38190762	SNP_844	38187506	38190176	F2P56_013687	-586	transmembrane 9 superfamily member 11	protein localization to membrane
7	CM084189.1	5850365	5850366	SNP_1044	5848588	5850291	F2P56_014182	-75	anthocyanidin 3-O-glucosyltransferase 5-like	flower colorization
7	CM084189.1	5872112	5872113	SNP_852	5867016	5875914	F2P56_014184	0	ubiquitin carboxyl-terminal hydrolase 17-like	protein deubiquitination
7	CM084189.1	6151128	6151129	SNP_974	6149740	6151885	F2P56_014204	0	unknown
7	CM084189.1	7165201	7165202	SNP_281	7165758	7169317	F2P56_014271	557	unknown
7	CM084189.1	15120735	15120736	SNP_691	15114086	15123674	F2P56_014688	0	DEAD-box ATP-dependent RNA helicase 28-like	RNA unwinding
7	CM084189.1	17068753	17068754	SNP_1074	17061935	17079020	F2P56_014781	0	AMSH-like ubiquitin thioesterase 3	protein deubiquitination
7	CM084189.1	17155460	17155461	SNP_963	17154228	17155137	F2P56_023400	-324	unknown
7	CM084189.1	24999838	24999839	SNP_967	24999767	25001794	F2P56_015214	0	rho GDP-dissociation inhibitor 1-like	Rho protein signal transduction
7	CM084189.1	30452310	30452311	SNP_219	30444240	30461322	F2P56_015340	0	probable E3 ubiquitin-protein ligase ARI7	protein polyubiquitinzation
7	CM084189.1	35366435	35366436	SNP_712	35363843	35365473	F2P56_015514	-963	transcription termination factor MTERF15, mitochondrial-like	transcription regulation
7	CM084189.1	36001710	36001711	SNP_498	35998038	36002638	F2P56_015555	0	probable 1-deoxy-D-xylulose-5-phosphate synthase, chloroplastic	chlorophyll biosynthesis
7	CM084189.1	36697422	36697423	SNP_322	36697758	36703449	F2P56_015616	336	probable E3 ubiquitin-protein ligase LUL4	protein ubiquitination
7	CM084189.1	36810178	36810179	SNP_926	36811124	36812750	F2P56_015621	946	probable aspartic proteinase GIP2	proteolysis
7	CM084189.1	39373580	39373581	SNP_966	39366765	39394824	F2P56_015843	0	tuberculostearic acid methyltransferase UfaA1-like	lipid biosynthesis
7	CM084189.1	39377119	39377120	SNP_157	39366765	39394824	F2P56_015843	0	tuberculostearic acid methyltransferase UfaA1-like	lipid biosynthesis
7	CM084189.1	39379221	39379222	SNP_130	39366765	39394824	F2P56_015843	0	tuberculostearic acid methyltransferase UfaA1-like	lipid biosynthesis
7	CM084189.1	40937129	40937130	SNP_843	40935666	40937115	F2P56_015980	-15	death-associated protein kinase 1-like	cell death
7	CM084189.1	42001819	42001820	SNP_305	42000111	42013101	F2P56_016080	0	formin-like protein 14	formin
7	CM084189.1	43221979	43221980	SNP_569	43215086	43222384	F2P56_016218	0	alanine aminotransferase 2-like	biosynthesis
7	CM084189.1	43355075	43355076	SNP_1077	43348721	43367785	F2P56_016235	0	GDSL esterase/lipase 2-like	ester hydrolase
7	CM084189.1	47341185	47341186	SNP_862	47341252	47347691	F2P56_016708	67	BRAP2 RING ZnF UBP domain-containing protein 2	Ras protein signal transduction
7	CM084189.1	48124322	48124323	SNP_774	48120936	48130202	F2P56_016811	0	unknown
7	CM084189.1	48866008	48866009	SNP_1016	48864714	48867975	F2P56_016924	0	uncharacterized
7	CM084189.1	48868056	48868057	SNP_942	48864714	48867975	F2P56_016924	-82	uncharacterized
7	CM084189.1	50121002	50121003	SNP_733	50121221	50122995	F2P56_017065	219	3-ketoacyl-CoA synthase 19-like	fatty acid biosynthesis
7	CM084189.1	50671500	50671501	SNP_990	50667849	50671352	F2P56_017145	-149	probable dual-specificity RNA methyltransferase RlmN	tRNA methylation
7	CM084189.1	51329327	51329328	SNP_84	51329173	51332228	F2P56_017219	0	sedoheptulose-1,7-bisphosphatase, chloroplastic	fructose metabolism, gluconeogenesisi, sucrose biosynthesis
7	CM084189.1	51351668	51351669	SNP_203	51349182	51355376	F2P56_017221	0	coronatine-insensitive protein 1	SCF-dependent proteasomal ubiquitin-dependent protein catabolic process
8	CM084190.1	678741	678742	SNP_218	677034	679532	F2P56_017460	0	WRKY transcription factor 18-like	transcription regulation
8	CM084190.1	6977731	6977732	SNP_763	6978094	6979003	F2P56_018198	363	unknown
8	CM084190.1	7320448	7320449	SNP_1031	7313916	7325488	F2P56_018236	0	mast cell carboxypeptidase A	proteolysis
8	CM084190.1	11133666	11133667	SNP_146	11133260	11136031	F2P56_012644	0	zinc finger protein GAI-ASSOCIATED FACTOR 1-like	transcription regulation
8	CM084190.1	12036516	12036517	SNP_233	12019892	12060264	F2P56_018582	0	mediator of RNA polymerase II transcription subunit 33B-like	phenylpropanoid metabolism
8	CM084190.1	22668758	22668759	SNP_459	22667466	22671518	F2P56_018874	0	G-type lectin S-receptor-like serine/threonine-protein kinase LECRK1	protein phosphorylation
8	CM084190.1	23105592	23105593	SNP_10	23101495	23107549	F2P56_018833	0	transcription factor UNE12-like	transcription regulation
8	CM084190.1	28999043	28999044	SNP_980	28997707	29000788	F2P56_019213	0	UPF0481 protein At3g47200-like
8	CM084190.1	29325207	29325208	SNP_951	29323870	29324847	F2P56_019240	-361	uncharacterized
8	CM084190.1	29816147	29816148	SNP_790	29812990	29815469	F2P56_019300	-679	60S ribosomal protein L22-2	translation
9	CM084191.1	1218378	1218379	SNP_1065	1212827	1222563	F2P56_019525	0	DNA-directed RNA polymerase V subunit 7	transcription regulation
9	CM084191.1	7537204	7537205	SNP_86	7537953	7543718	F2P56_019605	749	protein COBRA-like	cellulose biosythesis
9	CM084191.1	10267059	10267060	SNP_11	10260526	10268910	F2P56_019672	0	microtubule-associated protein RP/EB family member 1A-like	microtubulel binding
9	CM084191.1	12716582	12716583	SNP_351	12716435	12716896	F2P56_019762	0	uncharacterized
9	CM084191.1	13494659	13494660	SNP_1030	13495550	13495911	F2P56_019790	891	unknown
9	CM084191.1	13495403	13495404	SNP_350	13495550	13495911	F2P56_019790	147	unknown
9	CM084191.1	14300050	14300051	SNP_167	14300122	14301060	F2P56_019848	72	uncharacterized
9	CM084191.1	14303200	14303201	SNP_67	14303613	14307010	F2P56_019849	413	microtubule-associated protein RP/EB family member 1A-like	histone deacetylation (epigenetic)
9	CM084191.1	14473602	14473603	SNP_652	14473503	14475388	F2P56_019859	0	pentatricopeptide repeat-containing protein At3g48250, chloroplastic-like	RNA splicing
9	CM084191.1	20566646	20566647	SNP_161	20567416	20568355	F2P56_020423	770	ethylene-responsive transcription factor ERF061	transcription regulation
9	CM084191.1	21774183	21774184	SNP_1014	21772098	21775964	F2P56_020570	0	uncharacterized	protein binding
9	CM084191.1	21791861	21791862	SNP_719	21787890	21792719	F2P56_020571	0	plant UBX domain-containing protein 8-like	ubiquitin binding
9	CM084191.1	22757235	22757236	SNP_986	22758023	22759832	F2P56_020696	788	probable aspartyl protease At4g16563	proteolysis
10	CM084192.1	855673	855674	SNP_627	853078	855259	F2P56_021201	-415	protein DETOXIFICATION 2-like	xenobiotic detoxification
10	CM084192.1	1614716	1614717	SNP_912	1614318	1622375	F2P56_021312	0	uncharacterized protein YtfP
10	CM084192.1	11601003	11601004	SNP_474	11600061	11608863	F2P56_022347	0	lysM domain receptor-like kinase 3	immune response
10	CM084192.1	14080260	14080261	SNP_1060	14079914	14085880	F2P56_037233	0	unknown
10	CM084192.1	14085911	14085912	SNP_53	14079914	14085880	F2P56_037233	-32	unknown
10	CM084192.1	16446562	16446563	SNP_1053	16446279	16449736	F2P56_022582	0	pentatricopeptide repeat-containing protein At1g06270-like	protein binding
10	CM084192.1	23676275	23676276	SNP_593	23669322	24196107	F2P56_022751	0	unknown
10	CM084192.1	23692058	23692059	SNP_638	23669322	24196107	F2P56_022751	0	unknown
10	CM084192.1	23764579	23764580	SNP_37	23669322	24196107	F2P56_022751	0	unknown
10	CM084192.1	23766468	23766469	SNP_238	23669322	24196107	F2P56_022751	0	unknown
10	CM084192.1	23767910	23767911	SNP_222	23669322	24196107	F2P56_022751	0	unknown
10	CM084192.1	23774825	23774826	SNP_95	23669322	24196107	F2P56_022751	0	unknown
10	CM084192.1	23776110	23776111	SNP_111	23669322	24196107	F2P56_022751	0	unknown
10	CM084192.1	23781190	23781191	SNP_107	23669322	24196107	F2P56_022751	0	unknown
10	CM084192.1	23786726	23786727	SNP_93	23669322	24196107	F2P56_022751	0	unknown
10	CM084192.1	23788161	23788162	SNP_131	23669322	24196107	F2P56_022751	0	unknown
10	CM084192.1	23791248	23791249	SNP_100	23669322	24196107	F2P56_022751	0	unknown
10	CM084192.1	23793220	23793221	SNP_73	23669322	24196107	F2P56_022751	0	unknown
10	CM084192.1	23794571	23794572	SNP_92	23669322	24196107	F2P56_022751	0	unknown
10	CM084192.1	23798185	23798186	SNP_463	23669322	24196107	F2P56_022751	0	unknown
10	CM084192.1	23803456	23803457	SNP_438	23669322	24196107	F2P56_022751	0	unknown
10	CM084192.1	23804884	23804885	SNP_129	23669322	24196107	F2P56_022751	0	unknown
10	CM084192.1	23846532	23846533	SNP_182	23669322	24196107	F2P56_022751	0	unknown
10	CM084192.1	23903459	23903460	SNP_864	23669322	24196107	F2P56_022751	0	unknown
10	CM084192.1	23906297	23906298	SNP_865	23669322	24196107	F2P56_022751	0	unknown
10	CM084192.1	23907001	23907002	SNP_1033	23669322	24196107	F2P56_022751	0	unknown
10	CM084192.1	23912278	23912279	SNP_221	23669322	24196107	F2P56_022751	0	unknown
10	CM084192.1	23913837	23913838	SNP_252	23669322	24196107	F2P56_022751	0	unknown
10	CM084192.1	23915517	23915518	SNP_253	23669322	24196107	F2P56_022751	0	unknown
10	CM084192.1	23925531	23925532	SNP_1003	23669322	24196107	F2P56_022751	0	unknown
10	CM084192.1	23931372	23931373	SNP_296	23669322	24196107	F2P56_022751	0	unknown
10	CM084192.1	23940141	23940142	SNP_1004	23669322	24196107	F2P56_022751	0	unknown
10	CM084192.1	23940933	23940934	SNP_1005	23669322	24196107	F2P56_022751	0	unknown
10	CM084192.1	23960031	23960032	SNP_664	23669322	24196107	F2P56_022751	0	unknown
10	CM084192.1	23973113	23973114	SNP_933	23669322	24196107	F2P56_022751	0	unknown
10	CM084192.1	23983682	23983683	SNP_166	23669322	24196107	F2P56_022751	0	unknown
10	CM084192.1	23986389	23986390	SNP_51	23669322	24196107	F2P56_022751	0	unknown
10	CM084192.1	23991243	23991244	SNP_163	23669322	24196107	F2P56_022751	0	unknown
10	CM084192.1	23994284	23994285	SNP_164	23669322	24196107	F2P56_022751	0	unknown
10	CM084192.1	23995520	23995521	SNP_485	23669322	24196107	F2P56_022751	0	unknown
10	CM084192.1	23996941	23996942	SNP_90	23669322	24196107	F2P56_022751	0	unknown
10	CM084192.1	23999589	23999590	SNP_9	23669322	24196107	F2P56_022751	0	unknown
10	CM084192.1	28584401	28584402	SNP_722	28571740	28584613	F2P56_022957	0	uncharacterized	glucosylceramide biosynthesis
10	CM084192.1	28731314	28731315	SNP_787	28721112	28732374	F2P56_022969	0	unknown
10	CM084192.1	28775368	28775369	SNP_365	28774721	28775579	F2P56_022971	0	uncharacterized
10	CM084192.1	28778939	28778940	SNP_683	28779317	28784912	F2P56_022973	378	protein unc-13 homolog
10	CM084192.1	29407348	29407349	SNP_909	29401780	29407934	F2P56_023022	0	protein CONTINUOUS VASCULAR RING 1	stem vascular tissue pattern formation
10	CM084192.1	29490342	29490343	SNP_491	29491124	29491899	F2P56_007603	782	uncharacterized
10	CM084192.1	29491600	29491601	SNP_492	29491124	29491899	F2P56_007603	0	uncharacterized
10	CM084192.1	31669645	31669646	SNP_141	31669802	31670779	F2P56_037128	157	glutathione S-transferase T3-like	xenobiotic detoxification
11	CM084193.1	794581	794582	SNP_971	787589	794835	F2P56_023569	0	serine/threonine-protein kinase STY17-like	protein phosphorylation
11	CM084193.1	864693	864694	SNP_890	859351	863741	F2P56_023581	-953	40S ribosomal protein S24-1	translation
11	CM084193.1	1159512	1159513	SNP_794	1160151	1161470	F2P56_023620	639	unknown
11	CM084193.1	1381508	1381509	SNP_470	1375582	1381779	F2P56_023644	0	bifunctional 3-dehydroquinate dehydratase/shikimate dehydrogenase, chloroplastic-like	chorismate biosynthesis/shikimate metabolism (growth & aromatic compounds)
11	CM084193.1	2986396	2986397	SNP_1027	2985254	2985971	F2P56_019490	-426	unknown
11	CM084193.1	3661873	3661874	SNP_724	3662158	3662344	F2P56_023894	285	ABC transporter I family member 20-like	ATP binding
11	CM084193.1	5516710	5516711	SNP_911	5512850	5520836	F2P56_024042	0	elongator complex protein 4	tRNA wobble uridine modification
11	CM084193.1	9679013	9679014	SNP_423	9673075	9682959	F2P56_024288	0	serine/threonine-protein kinase Nek2-like	protein phosphorylation
11	CM084193.1	10365142	10365143	SNP_799	10362878	10365947	F2P56_024321	0	putative calcium-transporting ATPase 13, plasma membrane-type	calcium ion transport
11	CM084193.1	11722263	11722264	SNP_172	11723050	11724282	F2P56_033491	787	unknown
11	CM084193.1	12305091	12305092	SNP_275	12304793	12306528	F2P56_024385	0	uncharacterized	defense response
11	CM084193.1	13074407	13074408	SNP_958	13063917	13076543	F2P56_024423	0	protein PHR1-LIKE 1-like	transcription regulation
11	CM084193.1	19606466	19606467	SNP_924	19602713	19605935	F2P56_024585	-532	protein LONGIFOLIA 1	cell growth regulation
11	CM084193.1	26035984	26035985	SNP_920	26036257	26039631	F2P56_024965	273	cytochrome c oxidase subunit 5C	cytochrome c oxidase subunit 5C
11	CM084193.1	26040028	26040029	SNP_807	26036257	26039631	F2P56_024965	-398	cytochrome c oxidase subunit 5C	cytochrome c oxidase subunit 5C
11	CM084193.1	26047133	26047134	SNP_451	26047570	26057911	F2P56_024967	437	histone-lysine N-methyltransferase EZA1-like	chromatin remodeling (epigenetic)
11	CM084193.1	26078536	26078537	SNP_545	26079424	26080282	F2P56_024971	888	uncharacterized
11	CM084193.1	26085675	26085676	SNP_642	26085822	26087180	F2P56_024972	147	probable WRKY transcription factor 65	transcription regulation
11	CM084193.1	27021633	27021634	SNP_798	27018359	27021190	F2P56_025081	-444	unknown
11	CM084193.1	28175617	28175618	SNP_931	28175954	28180283	F2P56_025220	337	uncharacterized
11	CM084193.1	28187972	28187973	SNP_446	28186193	28192888	F2P56_025222	0	O-fucosyltransferase 16
11	CM084193.1	28195470	28195471	SNP_796	28193429	28199795	F2P56_025223	0	uncharacterized	starch metabolism
11	CM084193.1	28211140	28211141	SNP_143	28206123	28211695	F2P56_025224	0	WD repeat-containing protein DWA2-like	protein ubiquitination
11	CM084193.1	29950785	29950786	SNP_863	29949595	29952713	F2P56_025426	0	uncharacterized membrane protein At4g09580-like
11	CM084193.1	29957543	29957544	SNP_718	29953060	29961832	F2P56_025427	0	50S ribosomal protein L21, chloroplastic-like	translation
11	CM084193.1	29990079	29990080	SNP_194	29989683	30007865	F2P56_025431	0	exocyst complex component SEC5A-like	exocytosis
11	CM084193.1	29995264	29995265	SNP_412	29989683	30007865	F2P56_025431	0	exocyst complex component SEC5A-like	exocytosis
11	CM084193.1	32571830	32571831	SNP_204	32571908	32572634	F2P56_025726	78	zinc finger CCCH domain-containing protein 54	zinc ion binding
11	CM084193.1	33728657	33728658	SNP_264	33726115	33735633	F2P56_025863	0	subtilisin-like protease SBT2.6	proteolysis
11	CM084193.1	33734678	33734679	SNP_513	33726115	33735633	F2P56_025863	0	subtilisin-like protease SBT2.6	proteolysis
11	CM084193.1	34147497	34147498	SNP_149	34145882	34148086	F2P56_025914	0	glutaredoxin-C4	oxidative stress response
11	CM084193.1	36365530	36365531	SNP_717	36364515	36367657	F2P56_026206	0	ER membrane protein complex subunit 7 homolog	carbohydrate binding
12	CM084194.1	6113942	6113943	SNP_326	6105783	6120304	F2P56_026807	0	abscisic acid receptor PYL9-like	abscisic acid-activated signaling pathway
12	CM084194.1	10806978	10806979	SNP_809	10807876	10808289	F2P56_026959	898	uncharacterized
12	CM084194.1	17549328	17549329	SNP_298	17546097	17563243	F2P56_027222	0	squamosa promoter-binding-like protein 1	transcription regulation
12	CM084194.1	19351351	19351352	SNP_416	19350108	19351136	F2P56_001240	-216	uncharacterized
12	CM084194.1	19356507	19356508	SNP_574	19354178	19362121	F2P56_027335	0	glyoxysomal fatty acid beta-oxidation multifunctional protein MFP-a-like	fatty acid beta-oxidation
12	CM084194.1	23349511	23349512	SNP_690	23343876	23350241	F2P56_027716	0	pyruvate kinase isozyme A, chloroplastic-like	glycolytic process
12	CM084194.1	24465132	24465133	SNP_483	24464206	24468704	F2P56_027837	0	ubiquitin-conjugating enzyme E2 34-like	protein ubiquitination
12	CM084194.1	25418134	25418135	SNP_200	25408708	25424917	F2P56_027951	0	protein ROOT HAIR DEFECTIVE 3-like	ER membrane fusion
12	CM084194.1	25741915	25741916	SNP_1029	25738040	25744750	F2P56_028000	0	unknown
12	CM084194.1	28397086	28397087	SNP_211	28391367	28396266	F2P56_028327	-821	phenylalanine ammonia-lyase G4	L-phenylalanine catabolic process
12	CM084194.1	29691372	29691373	SNP_384	29692272	29694228	F2P56_028514	900	7-deoxyloganetic acid glucosyl transferase-like	UDP-glycosyltransferase activity
12	CM084194.1	30597231	30597232	SNP_929	30593779	30597234	F2P56_028631	0	methylesterase 17	jasmonic/salicylic acid metabolism
13	CM084195.1	4160516	4160517	SNP_1009	4157792	4160684	F2P56_029163	0	COBRA-like protein 6	cellulose biosythesis
13	CM084195.1	19825574	19825575	SNP_765	19820772	19826282	F2P56_030405	0	snRNA-activating protein complex subunit-like	transcription
13	CM084195.1	20583279	20583280	SNP_789	20580865	20609324	F2P56_030429	0	uncharacterized	protein ubiquitination
13	CM084195.1	20688691	20688692	SNP_404	20672013	20693085	F2P56_030431	0	uncharacterized
13	CM084195.1	20700237	20700238	SNP_1075	20672035	20760050	F2P56_030432	0	unknown
13	CM084195.1	20724684	20724685	SNP_784	20672035	20760050	F2P56_030432	0	unknown
13	CM084195.1	20738706	20738707	SNP_282	20672035	20760050	F2P56_030432	0	unknown
13	CM084195.1	20813274	20813275	SNP_14	20805653	20830184	F2P56_030437	0	uncharacterized
13	CM084195.1	20814522	20814523	SNP_126	20805653	20830184	F2P56_030437	0	uncharacterized
13	CM084195.1	20815559	20815560	SNP_58	20805653	20830184	F2P56_030437	0	uncharacterized
13	CM084195.1	20821593	20821594	SNP_52	20805653	20830184	F2P56_030437	0	uncharacterized
13	CM084195.1	20825049	20825050	SNP_435	20805653	20830184	F2P56_030437	0	uncharacterized
13	CM084195.1	20831041	20831042	SNP_89	20805653	20830184	F2P56_030437	-858	uncharacterized
13	CM084195.1	21005656	21005657	SNP_383	20987680	21010796	F2P56_030450	0	4-hydroxybenzoate polyprenyltransferase, mitochondrial	ubiquinone biosynthesis
13	CM084195.1	37742085	37742086	SNP_651	37738646	37742690	F2P56_031328	0	nudix hydrolase 25	ribose/nucleoside phosphate metabolism
14	CM084196.1	889998	889999	SNP_620	885171	891648	F2P56_031616	0	probable inactive purple acid phosphatase 27	acid phosphatase activity
14	CM084196.1	959825	959826	SNP_495	948575	963501	F2P56_031627	0	RNA helicase aquarius	mRNA splicing
14	CM084196.1	1495283	1495284	SNP_377	1495951	1497034	F2P56_031699	668	zinc finger protein 3-like	negative regulation of abscisic acid-activated signaling pathway
14	CM084196.1	2270058	2270059	SNP_61	2267717	2277234	F2P56_031775	0	protein VASCULAR ASSOCIATED DEATH 1, chloroplastic	negative regulation of programmed cell death
14	CM084196.1	2412975	2412976	SNP_1081	2404103	2413960	F2P56_031793	0	palmitoyl-protein thioesterase 1	thiolester hydrolase activity
14	CM084196.1	5188595	5188596	SNP_187	5180777	5188028	F2P56_032141	-568	serine carboxypeptidase-like 20	proteolysis
14	CM084196.1	5568462	5568463	SNP_1054	5564872	5567980	F2P56_032190	-483	uncharacterized
14	CM084196.1	7947368	7947369	SNP_31	7946840	7950036	F2P56_032441	0	unknown
14	CM084196.1	8043419	8043420	SNP_135	8043556	8046955	F2P56_032448	137	tropinone reductase homolog At2g29330-like	oxidoreductase
14	CM084196.1	14067323	14067324	SNP_91	14066949	14068990	F2P56_032822	0	UDP-glycosyltransferase 86A2	UDP-glycosyltransferase activity
14	CM084196.1	14099082	14099083	SNP_409	14093087	14108306	F2P56_032823	0	dolichol kinase EVAN	dolichyl monophosphate biosynthesis
14	CM084196.1	16083842	16083843	SNP_847	16074525	16094587	F2P56_032868	0	50S ribosomal protein L9, chloroplastic	translation
14	CM084196.1	19286134	19286135	SNP_486	19286521	19287170	F2P56_032989	387	uncharacterized
14	CM084196.1	20483688	20483689	SNP_183	20471074	20488616	F2P56_033053	0	uncharacterized
14	CM084196.1	23593809	23593810	SNP_511	23587200	23594423	F2P56_033278	0	ABC transporter G family member 15-like	ABC-type transporter activity
14	CM084196.1	25309324	25309325	SNP_580	25309362	25314495	F2P56_033425	38	protein EMSY-LIKE 3-like	fungus defense response
15	CM084197.1	9297875	9297876	SNP_502	9298490	9299635	F2P56_031485	615	unknown
15	CM084197.1	9681428	9681429	SNP_703	9681744	9688150	F2P56_034274	316	polyadenylate-binding protein-interacting protein 7-like
15	CM084197.1	15116670	15116671	SNP_579	15114664	15117379	F2P56_034444	0	receptor-like protein kinase FERONIA	protein phosphorylation
15	CM084197.1	18091597	18091598	SNP_36	18091128	18112316	F2P56_034617	0	putative 3,4-dihydroxy-2-butanone kinase	glycerol catbolism
15	CM084197.1	18094545	18094546	SNP_3	18091128	18112316	F2P56_034617	0	putative 3,4-dihydroxy-2-butanone kinase	glycerol catbolism
15	CM084197.1	18116457	18116458	SNP_49	18114277	18118145	F2P56_034618	0	calmodulin	calcium ion binding
15	CM084197.1	19915052	19915053	SNP_241	19912466	19914761	F2P56_034743	-292	eukaryotic translation initiation factor 5A-1	translation regulation
15	CM084197.1	20089892	20089893	SNP_688	20090770	20097187	F2P56_034760	878	NADP-dependent glyceraldehyde-3-phosphate dehydrogenase-like	lactaldehyde dehydrogenase (NAD+) activity
16	CM084198.1	1275167	1275168	SNP_701	1271384	1279820	F2P56_034931	0	cyclic nucleotide-gated ion channel 1-like	transmembrane transport
16	CM084198.1	1279374	1279375	SNP_892	1271384	1279820	F2P56_034931	0	cyclic nucleotide-gated ion channel 1-like	transmembrane transport
16	CM084198.1	1290442	1290443	SNP_868	1291323	1292177	F2P56_007235	881	uncharacterized
16	CM084198.1	1291986	1291987	SNP_853	1291323	1292177	F2P56_007235	0	uncharacterized
16	CM084198.1	1882015	1882016	SNP_81	1876662	1882031	F2P56_034964	0	O-acyltransferase WSD1-like	triglyceride biosynthesis
16	CM084198.1	1894372	1894373	SNP_1028	1892382	1893575	F2P56_002953	-798	unknown
16	CM084198.1	26936884	26936885	SNP_632	26934657	26938153	F2P56_036632	0	actin-7-like
1Negative values are upstream from the gene, Positive values are downstream
